# Supplementary material for: The Difference in the Bacterial Attachment among Pratylenchus neglectus Populations and Its Effect on the Nematode Infection
Source: Microorganisms. 2022 Jul 27;10(8):1524. doi: 10.3390/microorganisms10081524 (PMC9414941; doi:10.3390/microorganisms10081524)
Supplement: Supplementary file 1 [file microorganisms-10-01524-s001.zip]

Archive with 1 entries (1 files):
- microorganisms-1822434-supplementary.pdf
